# Supplementary material for: Ginseng Stem-Leaf Saponins in Combination with Selenium Promote the Immune Response in Neonatal Mice with Maternal Antibody
Source: Vaccines (Basel). 2020 Dec 11;8(4):755. doi: 10.3390/vaccines8040755 (PMC7768402; doi:10.3390/vaccines8040755)
Supplement: Supplementary file 1 [file vaccines-08-00755-s001.zip]

Archive with 1 entries (1 files):
- vaccines-977172-supplementary.xlsx
