# Supplementary material for: Ginseng Stem-Leaf Saponins in Combination with Selenium Promote the Immune Response in Neonatal Mice with Maternal Antibody
Source: Vaccines (Basel). 2020 Dec 11;8(4):755. doi: 10.3390/vaccines8040755 (PMC7768402; doi:10.3390/vaccines8040755)
Supplement: Supplementary file 1 [file vaccines-08-00755-s001.zip › vaccines-977172-supplementary.xlsx]

## Sheet: Sheet1
Supplementary Table 1 Fold change and padj value of genes involved in immune responses
gene	log2FC	padj value	gene	log2FC	padj value
Tfrc	3.14622	0	Cd28	1.20562	0.000391221
Cd24a	2.9607	4.7727e-267	Slc25a5	1.14768	9.24569e-142
Tal1	2.87722	0	Ifngr1	1.13011	2.64039e-50
Cdc25b	2.69717	0	Cacna1g	1.11478	9.73774e-09
Epor	2.59306	1.28353e-281	Nfyc	1.09104	7.94139e-37
Atp2b4	2.24199	0	Cd80	1.08568	0.000344429
Kcnn4	2.21581	7.86805e-229	H2-K2	1.06725	0.0378838
Gm12346	2.10639	9.18382e-150	Il6st	1.053	1.93647e-84
Map2k3	2.01036	1.25605e-140	Pik3cd	1.03678	3.38487e-54
Tab3	1.98565	2.60523e-118	Cd40Ig	1.0323	9.6284e-30
E2f4	1.93127	6.11572e-218	Nfkbia	1.01892	3.3995e-47
Tfdp1	1.8974	2.78897e-263	Cd4	-1.02008	1.08769e-33
Cacna1g	1.8809	1.59005e-18	Foxp3	-1.02328	0.000252289
Cacna1g	1.8809	1.59005e-18	Notch1	-1.02766	3.34225e-28
Tpcn1	1.57052	1.16424e-122	Smad7	-1.04226	7.33149e-16
Il2rb	1.53019	9.47347e-37	Csf1r	-1.05652	4.96433e-35
Pkn2	1.44951	3.37983e-119	Cd74	-1.11603	3.28584e-151
Stk11	1.44401	2.95007e-120	Map3k3	-1.14384	5.86643e-37
H2-Q7	1.4399	9.62061e-16	Tnfaip3	-1.15175	7.52549e-32
Cdk4	1.41186	1.28729e-158	Smad1	-1.25824	6.28115e-10
Hsp90aa1	1.3399	1.42787e-222	Cd3e	-1.46898	1.26613e-25
Txn1	1.29451	7.96476e-105	Smad6	-1.68038	4.50653e-06
H2-Q6	1.24157	3.04764e-14	Mapk11	-1.71759	8.0015e-27
Cd40	1.2323	9.6284e-30	Cd247	-1.88321	4.77458e-41
Bcl2l15	1.20727	0.000402105	Cxcl12	-1.90946	1.65627e-148
log2FC, means log2Fold change; padj value, means corrected p-value
